# Supplementary material for: Do Volatiles Affect Bacteria and Plants in the Same Way? Growth and Biochemical Response of Non-Stressed and Cd-Stressed Arabidopsis thaliana and Rhizobium E20-8
Source: Antioxidants (Basel). 2022 Nov 21;11(11):2303. doi: 10.3390/antiox11112303 (PMC9687498; doi:10.3390/antiox11112303)
Supplement: Supplementary file 1 [file antioxidants-11-02303-s001.zip]

Archive with 1 entries (1 files):
- antioxidants-1959628-supplementary.pdf
